# Supplementary material for: Pulmonary Tuberculosis and Risk of Lung Cancer: A Systematic Review and Meta-Analysis
Source: J Clin Med. 2022 Jan 30;11(3):765. doi: 10.3390/jcm11030765 (PMC8836400; doi:10.3390/jcm11030765)
Supplement: Supplementary file 1 [file jcm-11-00765-s001.zip]

Archive with 1 entries (1 files):
- jcm-1565354-supplementary.pdf
